# Supplementary material for: Psychopathological Symptoms and Well-Being in Overweight and Underweight Adolescents: A Network Analysis
Source: Nutrients. 2021 Nov 16;13(11):4096. doi: 10.3390/nu13114096 (PMC8624115; doi:10.3390/nu13114096)
Supplement: Supplementary file 1 [file nutrients-13-04096-s001.zip]

Archive with 1 entries (1 files):
- nutrients-1435138-SI.pdf
